# Supplementary material for: Integrated Logic Circuits Based on Wafer-Scale 2D-MoS2 FETs Using Buried-Gate Structures
Source: Nanomaterials (Basel). 2023 Oct 30;13(21):2870. doi: 10.3390/nano13212870 (PMC10649149; doi:10.3390/nano13212870)
Supplement: Supplementary file 1 [file nanomaterials-13-02870-s001.zip]

Archive with 1 entries (1 files):
- nanomaterials-2637622-supplementary.pdf
